# Supplementary material for: BRCA1 promoter hypermethylation on circulating tumor DNA correlates with improved survival of patients with ovarian cancer
Source: Mol Oncol. 2021 Oct 12;15(12):3615–25. doi: 10.1002/1878-0261.13108 (PMC8637552; doi:10.1002/1878-0261.13108)
Supplement: Supplementary file 2 — Table S1. Detailed summary of the patients' characteristics. [file MOL2-15-3615-s002.xlsx]

## Sheet: Table S1
Table S1. Patients' characteristics.
Patinent ID – blood sample	cfDNA, conc.ng/ml	Methylation status	BRCA1/2 germline mutations testing	Blood obtained before/during/after therapy	Therapy	Histology	Pathology
P02-1	184	Methylated	NA	During	Carboplatin,Caelyx	HGSOC	FIGO IV
P02-2	81	Unmethylated	NA	After	Carboplatin,Caelyx	HGSOC	FIGO IV
P03-1	134	Unmethylated	NA	Before	Carboplatin,Paclitaxel	HGSOC	FIGO IIIc
P03-2	142	Unmethylated	NA	After	Carboplatin,Paclitaxel	HGSOC	FIGO IIIc
P04-1	144	Methylated	Negative	During	Carboplatin,Caelyx	HGSOC	FIGO IV
P04-2	72	Methylated	Negative	During	Carboplatin,Caelyx	HGSOC	FIGO IV
P05	384	Methylated	Negative	During	Paclitaxel	HGSOC	FIGO IIIc
P06-1	398	Unmethylated	NA	During	Carboplatin,Caelyx	HGSOC	FIGO IV
P06-2	240	Unmethylated	NA	During	Carboplatin,Caelyx	HGSOC	FIGO IV
P07-1	370	Methylated	NA	Before	Carboplatin,Taxol	HGSOC
P07-2	434	Methylated	NA	During	Carboplatin,Taxol	HGSOC
P08	56	Methylated	NA	During	Carboplatin	HGSOC	FIGO Ic
P09	232	Methylated	NA	During	Gemcitabine	HGSOC	FIGO IV
P10-1	118	Methylated	Positive	Before	Carboplatin,Caelyx	HGSOC
P10-2	148	Methylated	Positive	During	Carboplatin,Caelyx	HGSOC
P10-3	452	Unmethylated	Positive	During	Avastin	HGSOC
P11-1	108	Unmethylated	NA	Before	Carboplatin,Caelyx	HGSOC
P11-2	122	Unmethylated	NA	During	Carboplatin,Caelyx	HGSOC
P12	666	Methylated	NA	During	Caelyx	HGSOC	FIGO IV
P13-1	298	Unmethylated	NA	Before	Carboplatin	HGSOC	FIGO IIIc
P13-2	250	Unmethylated	NA	During	Carboplatin	HGSOC	FIGO IIIc
P14-1	282	Unmethylated	Negative	Before	Carboplatin,Paclitaxel	HGSOC	FIGO IV
P14-2	128	Unmethylated	Negative	After	Carboplatin,Paclitaxel	HGSOC	FIGO IV
P14-3	2080	Methylated	Negative	During	Carboplatin	HGSOC	FIGO IV
P15-1	222	Unmethylated	Positive	Before	Carboplatin,Paclitaxel	HGSOC	FIGO IIIc
P15-2	250	Methylated	Positive	During	Carboplatin,Paclitaxel	HGSOC	FIGO IIIc
P15-3	322	Unmethylated	Positive	During	Carboplatin,Paclitaxel	HGSOC	FIGO IIIc
P15-4	1260	Methylated	Positive	During	Carboplatin,Caelyx	HGSOC	FIGO IIIc
P15-5	42.4	Unmethylated	Positive	After	Carboplatin,Caelyx	HGSOC	FIGO IIIc
P15-6	1720	Methylated	Positive	During	Olaparib	HGSOC	FIGO IIIc
P16-1	394	Methylated	NA	During	Cisplatin	HGSOC	FIGO IIIc
P16-2	174	Methylated	NA	During	Cisplatin	HGSOC	FIGO IIIc
P16-3	106	Unmethylated	NA	During	Caelyx	HGSOC	FIGO IIIc
P17-1	188	Methylated	Negative	Before	Carboplatin	HGSOC	FIGO IV
P17-2	47.3	Methylated	Negative	During	Carboplatin	HGSOC	FIGO IV
P17-3	126	Unmethylated	Negative	During	Carboplatin	HGSOC	FIGO IV
P17-4	68	Unmethylated	Negative	During	Carboplatin	HGSOC	FIGO IV
P18	494	Unmethylated	NA	During	Carboplatin	HGSOC	FIGO IIIc
P19	284	Methylated	Positive	During	Carboplatin	HGSOC	FIGO IIIc
P20-1	252	Methylated	NA	During	Carboplatin,Paclitaxel	HGSOC	FIGO IIIc
P20-2	260	Methylated	NA	After	Carboplatin,Paclitaxel	HGSOC	FIGO IIIc
P21	642	Methylated	NA	Before	Carboplatin	HGSOC
P22-1	88	Methylated	NA	Before	Carboplatin,Paclitaxel	HGSOC	FIGO IV
P22-2	132	Methylated	NA	During	Carboplatin,Paclitaxel	HGSOC	FIGO IV
P23-1	188	Methylated	Negative	Before	Gemcitabine	HGSOC	FIGO IIIc
P23-2	460	Unmethylated	Negative	During	Gemcitabine	HGSOC	FIGO IIIc
P23-3	220	Methylated	Negative	During	Gemcitabine	HGSOC	FIGO IIIc
P24	228	Methylated	NA	During	Carboplatin,Paclitaxel	HGSOC	FIGO IIIc
P25	106	Unmethylated	Negative	During	Carboplatin,Paxlitaxel	HGSOC	FIGO Ia
P26-1	124	Methylated	Negative	Before	Carboplatin,Paclitaxel	HGSOC	FIGO IIIc
P26-2	432	Unmethylated	Negative	During	Carboplatin,Caelyx	HGSOC	FIGO IIIc
P26-3	364	Unmethylated	Negative	Before	Carboplatin,Caelyx	HGSOC	FIGO IIIc
P27	150	Unmethylated	NA	After	Treaosulfan	HGSOC	FIGO IIIc
P28-1	206	Methylated	Negative	Before	Carboplatin	HGSOC	FIGO Ia
P28-2	394	Unmethylated	Negative	After	Carboplatin	HGSOC	FIGO Ia
P29	142	Unmethylated	Positive	During	Cisplatin	HGSOC	FIGO IIIc
P30	182	Methylated	Negative	During	Carboplatin,Caelyx	HGSOC	FIGO IIIc
P31-1	1210	Methylated	NA	Before	Carboplatin mono	HGSOC	FIGO IV
P31-2	142	Methylated	NA	During	Carboplatin mono	HGSOC	FIGO IV
P32-1	164	Unmethylated	Positive	After	Olaparib,Carboplatin mono	HGSOC	FIGO IIIc
P32-2	856	Methylated	Positive	During	Paclitaxel	HGSOC	FIGO IIIc
P33	106	Unmethylated	NA	During	Carboplatin,Paclitaxel	HGSOC	FIGO IIIc
P34-1	362	Unmethylated	Negative	Before	Carboplatin,Paclitaxel	HGSOC	FIGO IIIc
P34-2	430	Unmethylated	Negative	Before	Avastin,Olaparib/Placebo	HGSOC	FIGO IIIc
P35	442	Methylated	Negative	During	Carboplatin,Gemcitabine	HGSOC	FIGO IIIc
P36	1330	Methylated	NA	Before	Carboplatin,Caelyx	HGSOC	FIGO IIIc
P37-1	192	Methylated	Negative	Before	Cisplatin	HGSOC	FIGO IIIc
P37-2	120	Unmethylated	Negative	Before	Carboplatin mono	HGSOC	FIGO IIIc
P37-3	280	Unmethylated	Negative	After	Niraparib	HGSOC	FIGO IIIc
P38-1	218	Methylated	NA	During	Carboplatin,Paclitaxel,Avastin	HGSOC	FIGO IIIc
P38-2	534	Methylated	NA	Before	Carboplatin mono	HGSOC	FIGO IIIc
P38-3	100	Unmethylated	NA	During	Carboplatin mono	HGSOC	FIGO IIIc
P38-4	1090	Unmethylated	NA	Before	Gemcitabine	HGSOC	FIGO IIIc
P39-1	122	Unmethylated	Positive	During	Carboplatin mono	HGSOC	FIGO IV
P39-2	758	Unmethylated	Positive	During	Carboplatin mono	HGSOC	FIGO IV
P40	6750	Methylated	NA	During	Carboplatin	HGSOC
P41-1	100	Unmethylated	Positive	During	Carboplatin	HGSOC	FIGO IIIc
P41-2	288	Unmethylated	Positive	During	Carboplatin	HGSOC	FIGO IIIc
P42	390	Methylated	Done	During	Carboplatin,Caelyx	HGSOC	FIGO IIIc
P43-1	1240	Methylated	Done	During	Paclitaxel	HGSOC	FIGO IIIc
P43-2	518	Methylated	Done	During	Paclitaxel	HGSOC	FIGO IIIc
P44	456	Unmethylated	NA	After	Carboplatin,Paclitaxel	HGSOC	FIGO IIIc
P45-1	112	Unmethylated	NA	Before	Carboplatin,Paclitaxel,Avastin	HGSOC	FIGO IIIc
P45-2	446	Unmethylated	NA	During	Carboplatin,Paclitaxel,Avastin	HGSOC	FIGO IIIc
P46	362	Unmethylated	NA	Before	Carboplatin,Taxol	HGSOC	FIGO IVa
P47-1	1050	Methylated	Done	Before	Carboplatin,Caelyx	HGSOC	FIGO IIIc
P47-2	1420	Methylated	Done	After	Carboplatin,Caelyx	HGSOC	FIGO IIIc
P48	456	Unmethylated	Done	During	Avastin	HGSOC	FIGO IIIc
P49	496	Methylated	NA	After	Carboplatin,Paclitaxel	HGSOC	FIGO IV
P50	618	Unmethylated	Done	During	Caelyx	HGSOC	FIGO IIIc
P51-1	1100	Methylated	NA	Before	Carboplatin,Paclitaxel	HGSOC	FIGO IIIc
P51-2	610	Methylated	NA	During	Carboplatin,Paclitaxel	HGSOC	FIGO IIIc
P52-1	120	Unmethylated	NA	During	Carboplatin,Paclitaxel	HGSOC	FIGO IIIc
P52-2	786	Unmethylated	NA	During	Carboplatin,Paclitaxel	HGSOC	FIGO IIIc
P52-3	28.4	Unmethylated	NA	During	Carboplatin,Paclitaxel	HGSOC	FIGO IIIc
P52-4	1280	Unmethylated	NA	During	Avastin	HGSOC	FIGO IIIc
P53-2	124	Methylated	Done	During	Carboplatin,Paclitaxel	HGSOC	FIGO IV
P53-3	926	Methylated	Done	After	Carboplatin,Paclitaxel	HGSOC	FIGO IV
P54-2	348	Methylated	NA	During	Carboplatin mono	HGSOC	FIGO IIb
P54-3	960	Unmethylated	NA	After	Caelyx	HGSOC	FIGO IIb
P55-1	106	Methylated	Done	Before	Carboplatin,Paclitaxel	HGSOC	FIGO IIIc
P55-2	596	Methylated	Done	During	Carboplatin,Paclitaxel	HGSOC	FIGO IIIc
P55-3	528	Methylated	Done	During	Avastin	HGSOC	FIGO IIIc
P55-4	306	Unmethylated	Done	During	Avastin	HGSOC	FIGO IIIc
P56-1	100	Unmethylated	NA	Before	Carboplatin,Caelyx	HGSOC	FIGO IIIc
P56-2	558	Unmethylated	NA	During	Carboplatin,Caelyx	HGSOC	FIGO IIIc
P56-3	954	Unmethylated	NA	During	Carboplatin,Caelyx	HGSOC	FIGO IIIc
P57-1	1580	Methylated	Positive	During	Cisplatin	HGSOC	FIGO IIIc
P57-2	2880	Methylated	Positive	After	Cisplatin	HGSOC	FIGO IIIc
P58-1	100	Unmethylated	NA	Before	Carboplatin mono	HGSOC	FIGO IV
P58-2	932	Unmethylated	NA	During	Carboplatin mono	HGSOC	FIGO IV
P58-3	274	Unmethylated	NA	During	Carboplatin mono	HGSOC	FIGO IV
P59	250	Methylated	Negative	During	Carboplatin,Doxorubicin	HGSOC	FIGO IIIc
P60-1	408	Unmethylated	NA	During	Carboplatin,Paclitaxel	HGSOC	FIGO IIIc
P60-2	1500	Unmethylated	NA	During	Carboplatin,Paclitaxel	HGSOC	FIGO IIIc
P60-3	1070	Unmethylated	NA	After	Carboplatin,Paclitaxel	HGSOC	FIGO IIIc
P61	944	Unmethylated	NA	During	Carboplatin,Paclitaxel	HGSOC	FIGO IIIb
P62-1	462	Methylated	Done	Before	Carboplatin,Paclitaxel	HGSOC	FIGO IIIb
P62-2	1320	Methylated	Done	During	Carboplatin,Paclitaxel	HGSOC	FIGO IIIb
P62-3	646	Unmethylated	Done	During	Carboplatin,Paclitaxel	HGSOC	FIGO IIIb
P63-1	1570	Unmethylated	Done	During	Carboplatin,Paclitaxel	HGSOC	FIGO IIIc
P63-2	344	Unmethylated	Done	During	Carboplatin,Paclitaxel	HGSOC	FIGO IIIc
P63-3	802	Unmethylated	Done	During	Carboplatin,Paclitaxel	HGSOC	FIGO IIIc
P63-4	982	Unmethylated	Done	After	Carboplatin,Paclitaxel	HGSOC	FIGO IIIc
P64-2	234	Unmethylated	NA	During	Carboplatin,Caelyx	HGSOC	FIGO IIIc
P64-3	556	Unmethylated	NA	During	Carboplatin,Caelyx	HGSOC	FIGO IIIc
P64-4	32.6	Unmethylated	NA	After	Carboplatin,Caelyx	HGSOC	FIGO IIIc
P65-1	210	Unmethylated	Positive	During	Carboplatin,Gemcitabine	HGSOC	FIGO IIIc
P65-2	1250	Unmethylated	Positive	During	Carboplatin,Gemcitabine	HGSOC	FIGO IIIc
P66	100	Methylated	NA	During	Caelyx	HGSOC	FIGO IVa
P67	4880	Unmethylated	Positive	During	Carboplatin,Caelyx	HGSOC	FIGO IV
P68-1	282	Methylated	NA	During	Carboplatin,Paclitaxel	HGSOC	FIGO IVa
P68-2	802	Unmethylated	NA	During	Carboplatin,Paclitaxel	HGSOC	FIGO IVa
P69	1130	Unmethylated	NA	Before	Carboplatin,Paclitaxel	HGSOC	FIGO IIIc
High-Grade Serous Ovarian Carcinoma (HGSOC)
